# Supplementary material for: Loop-mediated isothermal amplification assays for the rapid discrimination of Treponema pallidum lineages and subspecies
Source: Microbiol Spectr. 2025 Oct 30;13(12):e01565-25. doi: 10.1128/spectrum.01565-25 (PMC12671098; doi:10.1128/spectrum.01565-25)
Supplement: Supplemental tables — Tables S1 to S5. [file spectrum.01565-25-s0003.xlsx]

## Sheet: Supplementary Table 1
Supplementary Table 1. Details of the clinical specimens used in this study
No.	Sample type	Whole genome sequencing	Strain name	tp0136 allele	tp0548 allele	tp0705 allele	ST (Grillová, et al)	tp0548 sequence	tp0856 sequence	Species	Lineage	tp0705 506-LAMP, Tm (°C )	tp0705 506-LAMP	tp0705 625-LAMP, Tm (°C )	tp0705 625-LAMP	tp0705 708-LAMP, Tm (°C )	tp0705 708-LAMP	tp0548 Nichols-LAMP	tp0548 SS14-LAMP
1	Swab	CP073546	Japan287e	1	1	8	3	-	-	Treponema pallidum subsp. pallidum	SS14-East Asia	61.13	V	63.09	M	73.93	G	-	-
2	Swab	CP073545	Japan288	1	1	8	3	-	-	Treponema pallidum subsp. pallidum	SS14-East Asia	61.13	V	63.09	M	73.93	G	-	-
3	Swab	CP073544	Japan290	1	1	8	3	-	-	Treponema pallidum subsp. pallidum	SS14-East Asia	61.13	V	63.09	M	73.93	G	-	-
4	Swab	CP073543	Japan291x	1	1	8	3	-	-	Treponema pallidum subsp. pallidum	SS14-East Asia	61.52	V	63.09	M	73.93	G	-	-
5	Swab	-	-	9	2	3	60	-	-	Treponema pallidum subsp. pallidum	Nichols	64.03	T	63.25	M	73.1	G	Positive	Negative
6	Swab	CP073542	Japan294x	1	1	8	3	-	-	Treponema pallidum subsp. pallidum	SS14-East Asia	61.13	V	63.09	M	73.93	G	-	-
7	Swab	CP073541	Japan295x	1	1	8	3	-	-	Treponema pallidum subsp. pallidum	SS14-East Asia	61.52	V	63.09	M	73.93	G	-	-
8	Swab	CP073540	Japan298x	1	1	8	3	-	-	Treponema pallidum subsp. pallidum	SS14-East Asia	61.52	V	63.09	M	74.74	G	-	-
9	Swab	CP073539	Japan300	1	3	1	1	-	-	Treponema pallidum subsp. pallidum	SS14Ω-A	71.91	A	69.96	V	67.38	S	-	-
10	Swab	CP073538	Japan301	1	1	8	3	-	-	Treponema pallidum subsp. pallidum	SS14-East Asia	61.13	V	63.09	M	73.93	G	-	-
11	Swab	CP073537	Japan302x	1	1	8	3	-	-	Treponema pallidum subsp. pallidum	SS14-East Asia	61.13	V	63.09	M	73.93	G	-	-
12	Swab	CP073536	Japan303	9	7	3	26	-	-	Treponema pallidum subsp. pallidum	Nichols	63.64	T	63.86	M	73.51	G	Positive	Negative
13	Swab	-	-	1	1	8	3	-	-	Treponema pallidum subsp. pallidum	SS14-East Asia	61.13	V	63.09	M	73.93	G	-	-
14	Swab	CP073535	Japan305	1	1	8	3	-	-	Treponema pallidum subsp. pallidum	SS14-East Asia	61.13	V	63.09	M	73.93	G	-	-
15	Swab	CP073534	Japan306	1	1	8	3	-	-	Treponema pallidum subsp. pallidum	SS14-East Asia	61.13	V	63.09	M	73.93	G	-	-
16	Swab	CP073533	Japan307	1	3	1	1	-	-	Treponema pallidum subsp. pallidum	SS14Ω-A	71.52	A	70.15	V	67.59	S	-	-
17	Swab	CP073532	Japan308	1	1	8	3	-	-	Treponema pallidum subsp. pallidum	SS14-East Asia	61.13	V	63.09	M	73.93	G	-	-
18	Swab	CP073575	Japan309x	1	1	8	3	-	-	Treponema pallidum subsp. pallidum	SS14-East Asia	61.13	V	63.09	M	73.93	G	-	-
19	Swab	-	-	1	1	8	3	-	-	Treponema pallidum subsp. pallidum	SS14-East Asia	61.13	V	63.09	M	73.93	G	-	-
20	Swab	CP073531	Japan311	1	1	8	3	-	-	Treponema pallidum subsp. pallidum	SS14-East Asia	61.52	V	63.09	M	73.93	G	-	-
21	Swab	CP073530	Japan312xe	1	1	8	3	-	-	Treponema pallidum subsp. pallidum	SS14-East Asia	61.13	V	63.09	M	73.93	G	-	-
22	Swab	CP073529	Japan313x	1	1	8	3	-	-	Treponema pallidum subsp. pallidum	SS14-East Asia	61.13	V	63.09	M	73.93	G	-	-
23	Swab	CP073528	Japan314	1	3	1	1	-	-	Treponema pallidum subsp. pallidum	SS14Ω-A	71.52	A	70.94	V	67.59	S	-	-
24	Swab	CP073527	Japan316x	1	1	1	2	-	-	Treponema pallidum subsp. pallidum	SS14Ω-A	71.52	A	70.55	V	68	S	-	-
25	Swab	CP073526	Japan317xi	3	2	3	6	-	-	Treponema pallidum subsp. pallidum	Nichols	63.64	T	63.25	M	73.51	G	Positive	Negative
26	Swab	CP073525	Japan318	1	1	8	3	-	-	Treponema pallidum subsp. pallidum	SS14-East Asia	61.13	V	63.09	M	73.52	G	-	-
27	Swab	CP073524	Japan319	1	1	8	3	-	-	Treponema pallidum subsp. pallidum	SS14-East Asia	60.74	V	63.09	M	73.52	G	-	-
28	Swab	CP073523	Japan320e	NA	NA	9	NA	-	-	Treponema pallidum subsp. endemicum	-	71.52	A	63.86	M	67.38	S	-	-
29	Swab	CP073522	Japan322e	NA	NA	9	NA	-	-	Treponema pallidum subsp. endemicum	-	71.52	A	63.85	M	67.59	S	-	-
30	Swab	CP073521	Japan323x	1	3	1	1	-	-	Treponema pallidum subsp. pallidum	SS14Ω-A	71.52	A	70.55	V	67.59	S	-	-
31	Swab	CP073520	Japan324x	6	1	8	3	-	-	Treponema pallidum subsp. pallidum	SS14-East Asia	61.13	V	63.09	M	73.93	G	-	-
32	Swab	CP073519	Japan325xe	1	1	8	3	-	-	Treponema pallidum subsp. pallidum	SS14-East Asia	60.74	V	63.09	M	73.93	G	-	-
33	Swab	CP073518	Japan326e	NA	NA	9	NA	-	-	Treponema pallidum subsp. endemicum	-	71.52	A	63.85	M	67.59	S	-	-
34	Swab	-	-	1	1	8	3	-	-	Treponema pallidum subsp. pallidum	SS14-East Asia	61.13	V	63.09	M	73.52	G	-	-
35	Swab	CP073517	Japan328x	1	1	8	3	-	-	Treponema pallidum subsp. pallidum	SS14-East Asia	61.13	V	63.09	M	73.52	G	-	-
36	Swab	CP073516	Japan329	1	1	8	3	-	-	Treponema pallidum subsp. pallidum	SS14-East Asia	60.74	V	63.09	M	73.52	G	-	-
37	Swab	-	-	NA	NA	9	NA	-	-	Treponema pallidum subsp. endemicum	-	71.52	A	63.85	M	67.59	S	-	-
38	Swab	CP073515	Japan331	1	3	1	1	-	-	Treponema pallidum subsp. pallidum	SS14Ω-A	71.52	A	70.55	V	67.59	S	-	-
39	Swab	CP073514	Japan329	1	1	8	3	-	-	Treponema pallidum subsp. pallidum	SS14-East Asia	60.74	V	63.09	M	73.52	G	-	-
40	Swab	-	-	1	1	8	3	-	-	Treponema pallidum subsp. pallidum	SS14-East Asia	60.88	V	63.86	M	73.51	G	-	-
41	Swab	-	-	1	1	8	3	-	-	Treponema pallidum subsp. pallidum	SS14-East Asia	60.88	V	63.86	M	73.51	G	-	-
42	Swab	-	-	1	1	8	3	-	-	Treponema pallidum subsp. pallidum	SS14-East Asia	60.74	V	63.09	M	73.52	G	-	-
43	Swab	-	-	1	1	8	3	-	-	Treponema pallidum subsp. pallidum	SS14-East Asia	60.88	V	63.86	M	73.51	G	-	-
44	Swab	-	-	1	1	8	3	-	-	Treponema pallidum subsp. pallidum	SS14-East Asia	60.74	V	63.09	M	73.52	G	-	-
45	Swab	-	-	1	1	8	3	-	-	Treponema pallidum subsp. pallidum	SS14-East Asia	60.74	V	63.69	M	73.93	G	-	-
46	Swab	-	-	1	1	8	3	-	-	Treponema pallidum subsp. pallidum	SS14-East Asia	60.74	V	63.69	M	73.11	G	-	-
47	Swab	-	-	1	1	8	3	-	-	Treponema pallidum subsp. pallidum	SS14-East Asia	60.74	V	63.69	M	73.93	G	-	-
48	Swab	-	-	1	1	8	3	-	-	Treponema pallidum subsp. pallidum	SS14-East Asia	60.74	V	63.69	M	73.35	G	-	-
49	Swab	-	-	1	1	8	3	-	-	Treponema pallidum subsp. pallidum	SS14-East Asia	60.48	V	63.84	M	73.35	G	-	-
50	Swab	-	-	1	1	8	3	-	-	Treponema pallidum subsp. pallidum	SS14-East Asia	60.48	V	63.84	M	73.35	G	-	-
51	Swab	-	-	1	1	8	3	-	-	Treponema pallidum subsp. pallidum	SS14-East Asia	60.48	V	63.84	M	73.35	G	-	-
52	Swab	-	-	1	1	8	3	-	-	Treponema pallidum subsp. pallidum	SS14-East Asia	60.48	V	63.84	M	73.35	G	-	-
53	Swab	-	-	1	1	8	3	-	-	Treponema pallidum subsp. pallidum	SS14-East Asia	60.08	V	63.84	M	73.35	G	-	-
54	Swab	-	-	1	1	8	3	-	-	Treponema pallidum subsp. pallidum	SS14-East Asia	60.48	V	63.84	M	73.35	G	-	-
55	Swab	-	-	1	1	8	3	-	-	Treponema pallidum subsp. pallidum	SS14-East Asia	60.08	V	63.84	M	72.94	G	-	-
56	Swab	-	-	1	1	8	3	-	-	Treponema pallidum subsp. pallidum	SS14-East Asia	60.48	V	63.23	M	73.35	G	-	-
57	Swab	-	-	1	1	8	3	-	-	Treponema pallidum subsp. pallidum	SS14-East Asia	60.48	V	63.23	M	73.35	G	-	-
58	Swab	-	-	1	1	8	3	-	-	Treponema pallidum subsp. pallidum	SS14-East Asia	60.48	V	63.23	M	73.35	G	-	-
59	Swab	-	-	3	2	3	6	-	-	Treponema pallidum subsp. pallidum	Nichols	63.64	T	63.85	M	74.17	G	Positive	Negative
60	Swab	-	-	1	1	8	3	-	-	Treponema pallidum subsp. pallidum	SS14-East Asia	60.88	V	63.24	M	73.76	G	-	-
61	Swab	-	-	1	1	8	3	-	-	Treponema pallidum subsp. pallidum	SS14-East Asia	60.88	V	63.85	M	73.76	G	-	-
62	Swab	-	-	1	1	8	3	-	-	Treponema pallidum subsp. pallidum	SS14-East Asia	60.88	V	63.85	M	73.76	G	-	-
63	Swab	-	-	1	1	8	3	-	-	Treponema pallidum subsp. pallidum	SS14-East Asia	60.88	V	63.86	M	73.51	G	-	-
64	Swab	-	-	1	1	8	3	-	-	Treponema pallidum subsp. pallidum	SS14-East Asia	60.88	V	63.85	M	73.76	G	-	-
65	Swab	-	-	1	1	8	3	-	-	Treponema pallidum subsp. pallidum	SS14-East Asia	60.49	V	63.85	M	73.76	G	-	-
66	Swab	-	-	1	1	8	3	-	-	Treponema pallidum subsp. pallidum	SS14-East Asia	60.88	V	63.24	M	74.17	G	-	-
67	Swab	-	-	1	1	8	3	-	-	Treponema pallidum subsp. pallidum	SS14-East Asia	60.88	V	63.86	M	73.1	G	-	-
68	Swab	-	-	1	1	8	3	-	-	Treponema pallidum subsp. pallidum	SS14-East Asia	61.27	V	63.24	M	73.76	G	-	-
69	Swab	-	-	1	1	8	3	-	-	Treponema pallidum subsp. pallidum	SS14-East Asia	60.49	V	63.46	M	73.35	G	-	-
70	Swab	-	-	1	1	8	3	-	-	Treponema pallidum subsp. pallidum	SS14-East Asia	60.49	V	63.86	M	73.1	G	-	-
71	Swab	-	-	1	1	8	3	-	-	Treponema pallidum subsp. pallidum	SS14-East Asia	60.49	V	63.85	M	73.76	G	-	-
72	Swab	-	-	1	1	8	3	-	-	Treponema pallidum subsp. pallidum	SS14-East Asia	60.88	V	63.85	M	73.51	G	-	-
73	Swab	-	-	1	1	8	3	-	-	Treponema pallidum subsp. pallidum	SS14-East Asia	60.88	V	63.85	M	73.76	G	-	-
74	Swab	-	-	1	1	8	3	-	-	Treponema pallidum subsp. pallidum	SS14-East Asia	61.27	V	63.85	M	73.35	G	-	-
75	Swab	-	-	1	1	8	3	-	-	Treponema pallidum subsp. pallidum	SS14-East Asia	60.88	V	63.85	M	73.35	G	-	-
76	Swab	-	-	1	1	8	3	-	-	Treponema pallidum subsp. pallidum	SS14-East Asia	60.88	V	63.85	M	73.35	G	-	-
77	Swab	-	-	1	1	8	3	-	-	Treponema pallidum subsp. pallidum	SS14-East Asia	60.88	V	63.85	M	73.35	G	-	-
78	Swab	-	-	1	1	8	3	-	-	Treponema pallidum subsp. pallidum	SS14-East Asia	60.88	V	63.85	M	73.35	G	-	-
79	Swab	-	-	1	1	8	3	-	-	Treponema pallidum subsp. pallidum	SS14-East Asia	60.88	V	63.85	M	73.35	G	-	-
80	Swab	-	-	3	2	3	6	-	-	Treponema pallidum subsp. pallidum	Nichols	64.03	T	63.85	M	73.76	G	Positive	Negative
81	Swab	-	-	1	1	8	3	-	-	Treponema pallidum subsp. pallidum	SS14-East Asia	61.13	V	63.09	M	73.93	G	-	-
82	Swab	-	-	9	2	3	60	-	-	Treponema pallidum subsp. pallidum	Nichols	64.03	T	63.46	M	73.76	G	Positive	Negative
83	Swab	-	-	1	1	8	3	-	-	Treponema pallidum subsp. pallidum	SS14-East Asia	60.74	V	63.09	M	73.93	G	-	-
84	Swab	-	-	1	1	8	3	-	-	Treponema pallidum subsp. pallidum	SS14-East Asia	60.88	V	63.85	M	73.35	G	-	-
85	Swab	-	-	1	1	8	3	-	-	Treponema pallidum subsp. pallidum	SS14-East Asia	60.88	V	63.85	M	73.35	G	-	-
86	Swab	-	-	1	1	8	3	-	-	Treponema pallidum subsp. pallidum	SS14-East Asia	61.13	V	63.09	M	73.93	G	-	-
87	Swab	-	-	1	1	8	3	-	-	Treponema pallidum subsp. pallidum	SS14-East Asia	61.13	V	63.09	M	73.93	G	-	-
88	Swab	-	-	1	1	8	3	-	-	Treponema pallidum subsp. pallidum	SS14-East Asia	61.13	V	63.09	M	73.93	G	-	-
89	Swab	-	-	1	1	8	3	-	-	Treponema pallidum subsp. pallidum	SS14-East Asia	60.88	V	63.85	M	73.35	G	-	-
90	Swab	-	-	1	1	8	3	-	-	Treponema pallidum subsp. pallidum	SS14-East Asia	60.88	V	63.85	M	73.35	G	-	-
91	Swab	-	-	1	1	8	3	-	-	Treponema pallidum subsp. pallidum	SS14-East Asia	61.13	V	63.09	M	73.93	G	-	-
92	Swab	-	-	1	1	8	3	-	-	Treponema pallidum subsp. pallidum	SS14-East Asia	60.49	V	63.46	M	72.94	G	-	-
93	Swab	-	-	1	1	8	3	-	-	Treponema pallidum subsp. pallidum	SS14-East Asia	60.49	V	63.46	M	72.94	G	-	-
94	Swab	-	-	1	1	8	3	-	-	Treponema pallidum subsp. pallidum	SS14-East Asia	60.49	V	63.46	M	72.94	G	-	-
95	Swab	-	-	1	1	8	3	-	-	Treponema pallidum subsp. pallidum	SS14-East Asia	60.74	V	63.09	M	73.52	G	-	-
96	Swab	-	-	1	1	8	3	-	-	Treponema pallidum subsp. pallidum	SS14-East Asia	61.13	V	63.09	M	73.52	G	-	-
97	Swab	-	-	1	1	8	3	-	-	Treponema pallidum subsp. pallidum	SS14-East Asia	60.88	V	63.46	M	73.35	G	-	-
98	Swab	-	-	1	3	1	1	-	-	Treponema pallidum subsp. pallidum	SS14Ω-A	71.52	A	70.55	V	67.59	S	-	-
99	Swab	-	-	1	1	3	11	-	-	Treponema pallidum subsp. pallidum	SS14Ω-B 1A	64.03	T	63.25	M	73.35	G	Negative	Positive
100	Swab	-	-	1	1	3	11	-	-	Treponema pallidum subsp. pallidum	SS14Ω-B 1A	64.03	T	63.25	M	73.35	G	Negative	Positive
101	Swab	-	-	1	1	8	3	-	-	Treponema pallidum subsp. pallidum	SS14-East Asia	60.09	V	63.25	M	73.51	G	-	-
102	Swab	-	-	1	1	8	3	-	-	Treponema pallidum subsp. pallidum	SS14-East Asia	60.09	V	63.25	M	73.51	G	-	-
103	Swab	-	-	1	1	8	3	-	-	Treponema pallidum subsp. pallidum	SS14-East Asia	60.09	V	63.25	M	73.51	G	-	-
104	Swab	-	-	1	1	8	3	-	-	Treponema pallidum subsp. pallidum	SS14-East Asia	60.09	V	63.86	M	73.92	G	-	-
105	Swab	-	-	1	1	8	3	-	-	Treponema pallidum subsp. pallidum	SS14-East Asia	60.09	V	63.86	M	73.92	G	-	-
106	Saliva	-	-	3	2	3	6	-	-	Treponema pallidum subsp. pallidum	Nichols	64.03	T	63.85	M	73.76	G	Positive	Negative
107	Saliva	-	-	1	1	8	3	-	-	Treponema pallidum subsp. pallidum	SS14-East Asia	60.88	V	63.86	M	73.51	G	-	-
108	Saliva	-	-	1	1	8	3	-	-	Treponema pallidum subsp. pallidum	SS14-East Asia	61.13	V	63.69	M	73.52	G	-	-
109	Saliva	-	-	1	1	8	3	-	-	Treponema pallidum subsp. pallidum	SS14-East Asia	60.88	V	63.86	M	73.51	G	-	-
110	Saliva	-	-	1	1	8	3	-	-	Treponema pallidum subsp. pallidum	SS14-East Asia	60.88	V	63.86	M	73.51	G	-	-
111	Saliva	-	-	3	2	3	6	-	-	Treponema pallidum subsp. pallidum	Nichols	63.64	T	63.85	M	73.35	G	Positive	Negative
112	Saliva	-	-	1	1	8	3	-	-	Treponema pallidum subsp. pallidum	SS14-East Asia	42.76	NA	47.1	NA	56.76	NA	-	-
113	Saliva	-	-	1	1	8	3	-	-	Treponema pallidum subsp. pallidum	SS14-East Asia	40	NA	63.46	M	55.53	NA	-	-
114	Saliva	-	-	1	1	8	3	-	-	Treponema pallidum subsp. pallidum	SS14-East Asia	60.88	V	63.25	M	73.1	G	-	-
115	Saliva	-	-	1	1	8	3	-	-	Treponema pallidum subsp. pallidum	SS14-East Asia	61.52	V	63.09	M	73.93	G	-	-
116	Saliva	-	-	1	1	8	3	-	-	Treponema pallidum subsp. pallidum	SS14-East Asia	61.27	V	63.25	M	73.51	G	-	-
117	Saliva	-	-	1	1	8	3	-	-	Treponema pallidum subsp. pallidum	SS14-East Asia	60.88	V	63.86	M	73.51	G	-	-
118	Saliva	-	-	1	1	8	3	-	-	Treponema pallidum subsp. pallidum	SS14-East Asia	60.35	V	63.09	M	73.52	G	-	-
119	Saliva	-	-	1	1	8	3	-	-	Treponema pallidum subsp. pallidum	SS14-East Asia	60.88	V	63.86	M	73.51	G	-	-
120	Saliva	-	-	1	1	8	3	-	-	Treponema pallidum subsp. pallidum	SS14-East Asia	60.88	V	63.86	M	73.1	G	-	-
121	Saliva	-	-	1	1	8	3	-	-	Treponema pallidum subsp. pallidum	SS14-East Asia	60.88	V	63.86	M	73.1	G	-	-
122	Saliva	-	-	1	1	8	3	-	-	Treponema pallidum subsp. pallidum	SS14-East Asia	60.88	V	63.86	M	73.1	G	-	-
123	Saliva	-	-	1	1	8	3	-	-	Treponema pallidum subsp. pallidum	SS14-East Asia	40	NA	45.91	NA	53.9	NA	-	-
124	Saliva	-	-	1	1	8	3	-	-	Treponema pallidum subsp. pallidum	SS14-East Asia	60.49	V	63.86	M	73.51	G	-	-
125	Saliva	-	-	1	1	8	3	-	-	Treponema pallidum subsp. pallidum	SS14-East Asia	60.49	V	63.86	M	73.1	G	-	-
126	Saliva	-	-	1	1	8	3	-	-	Treponema pallidum subsp. pallidum	SS14-East Asia	60.88	V	63.86	M	73.1	G	-	-
127	Saliva	-	-	1	1	8	3	-	-	Treponema pallidum subsp. pallidum	SS14-East Asia	60.88	V	63.86	M	73.51	G	-	-
128	Saliva	-	-	1	1	8	3	-	-	Treponema pallidum subsp. pallidum	SS14-East Asia	41.19	NA	43.55	NA	54.3	NA	-	-
129	Saliva	-	-	3	2	3	6	-	-	Treponema pallidum subsp. pallidum	Nichols	63.64	T	63.85	M	73.35	G	Positive	Negative
130	Saliva	-	KARADA201	NA	NA	9	NA	LC817247	LC817248	Treponema pallidum subsp. endemicum	-	71.52	A	63.85	M	67.59	S	-	-
131	Saliva	-	-	1	1	8	3	-	-	Treponema pallidum subsp. pallidum	SS14-East Asia	60.88	V	63.86	M	73.51	G	-	-
132	Saliva	-	-	1	1	8	3	-	-	Treponema pallidum subsp. pallidum	SS14-East Asia	61.13	V	63.09	M	73.52	G	-	-
133	Saliva	-	-	1	1	8	3	-	-	Treponema pallidum subsp. pallidum	SS14-East Asia	61.13	V	63.69	M	73.52	G	-	-

## Sheet: Supplementary Table 2
Supplementary Table 2. Primers used in this study
Primer name	Target gene	Sequence (5′–3′)	Application in this study	Reference
SY767F (tp47 internal F)	tp47; tp0574	CAACACGGTCCGCTACGACTA	Quantitative PCR	1
SY834R (tp47 internal R)	tp47; tp0574	TGCCATAACTCGCCATCAGA	Quantitative PCR	1
SY791T	tp47; tp0574	FAM–CGGTGATGACGCGAGCTACACCA–BHQ1	Quantitative PCR	1
tp0136 external F	tp1036	AACCCGTTAGCGCCCAACAT	Nested PCR	2
tp0136 external R	tp1036	TCCCAGCTCAGCCGAATCTC	Nested PCR	2
tp0136 internal F	tp1036	AGTGTCTTCCTCGTCCGTTC	Nested PCR and sequencing	2
tp0136 internal R	tp1036	CACGTGGTGGTGTCAAACTT	Nested PCR and sequencing	2
tp0548 external F	tp0548	TGGGGCACTAAACCGGAAGA	Nested PCR	2
tp0548 external R	tp0548	TACGGGCATTTGCGGATAGG	Nested PCR	2
tp0548 internal F	tp0548	GCGGTCCCTATGATATCGTGT	Nested PCR and sequencing	2
tp0548 internal R	tp0548	GAGCCACTTCAGCCCTACTG	Nested PCR and sequencing	2
tp0705 external F	tp0705	GGTCTATATGCAGCCCTTCTTC	Nested PCR	2
tp0705 external R	tp0705	GCTTGAGAACGATACCGGATAC	Nested PCR	2
tp0705 internal F	tp0705	TGCGGCTTATCCTGATGAATAG	Nested PCR and sequencing	2
tp0705 internal R	tp0705	TATTCTGCGGCGTTGGATAG	Nested PCR and sequencing	2
tp0705 infusion F	tp0705	TAGCGGCCGCGAATTGCTCTTTGGGTTCTTGCTTG	Infusion reaction	This study
tp0705 infusion R	tp0705	CAGGTTTAAACGAATTTTACGGACCGGTATCCAGAC	Infusion reaction	This study
tp0548 infusion F	tp0548	TAGCGGCCGCGAATTGCGGTCCCTATGATATCGTGT	Infusion reaction	This study
tp0548 infusion R	tp0548	CAGGTTTAAACGAATTGAGCCACTTCAGCCCTACTG	Infusion reaction	This study
506-LAMP-F3	tp0705	TGTATTCTGCGGCGTTGG	506-LAMP	This study
506-LAMP-B3	tp0705	CGCACGCTGGATTACCG	506-LAMP	This study
506-LAMP-FIP	tp0705	CATTGCGGCTGAACACCTGC-GCAAAAAGCTCACGATGGC	506-LAMP	This study
506-LAMP-BIP	tp0705	AATGGCAGGGGGTAGTGCTTGC-CCGACCATATCCAGTACACG	506-LAMP	This study
506-LAMP-LF	tp0705	GGTGCATCGTGCAACTGC	506-LAMP	This study
506-LAMP-LB	tp0705	CAGTCGCTCAATATTCCTGCTAT	506-LAMP	This study
625-LAMP-F3	tp0705	GCGTTCAGTGGAGGATCGT	625-LAMP	This study
625-LAMP-B3	tp0705	CGTTGCAGGGTCTTGGTATG	625-LAMP	This study
625-LAMP-FIP	tp0705	CAGTTGCGTTGCCGCACCC-TTGGATCCAGAACGGGAAGT	625-LAMP	This study
625-LAMP-BIP	tp0705	TCTCTGCGGAGAACGCGGC-TCAGAGGCCACCGCCAA	625-LAMP	This study
625-LAMP-LB	tp0705	A*GT*CGAATA*TGCTAGAGAAAACGGT	625-LAMP (Bold*; artificial mutation)	This study
708-LAMP-F3	tp0705	AAACTGGTCTGATGCGTGG	708-LAMP	This study
708-LAMP-B3	tp0705	GGGTAGGCAGCAATCCTG	708-LAMP	This study
708-LAMP-FIP	tp0705	CGTGCTATGCAATCCGAGCGAT-TTACACTGCAGTGTTGTGGT	708-LAMP	This study
708-LAMP-BIP	tp0705	GCGCGTTTTATGCGGGCTATTC-CCGCCTGGTACATCAACC	708-LAMP	This study
708-LAMP-LF	tp0705	CGGTCTCCTTTGTCAAAGCCAA	708-LAMP	This study
708-LAMP-LB	tp0705	ATAAGCCGCACCGGGCAT	708-LAMP	This study
506A-QProbe	tp0705	GCGCTTGCGCAGTCGCC-BODIPY FL	506-LAMP	This study
625V-QProbe	tp0705	GCACATTCGTCATGAGCGCC-BODIPY FL	625-LAMP	This study
708G-QProbe	tp0705	GCGACGCTTGCAGGTCCTCC-BODIPY FL	708-LAMP	This study
Nichols-LAMP-F3	tp0548	ACTCACACACCGAAACGG	Nichols-LAMP	This study
Nichols-LAMP-B3	tp0548	CACAGAAGGTGTGAGACGC	Nichols-LAMP	This study
Nichols-LAMP-FIP	tp0548	GCCCCCGAAGAAGGACTTGAGA-TACGCAGAACACCGGCTA	Nichols-LAMP	This study
Nichols-LAMP-BIP	tp0548	GGTGGCAATAAGAACGGCGGA-ATTGGCTATTGCCACGAAGC	Nichols-LAMP	This study
Nichols-LAMP-LF	tp0548	TGACTCAGAAGAGAAGGCGC	Nichols-LAMP	This study
Nichols-LAMP-LB	tp0548	CACCAGGGCAAACAGGGA	Nichols-LAMP	This study
SS14-LAMP-F3	tp0548	GGGAAGTTGCTCTGTTCCAC	SS14-LAMP	This study
SS14-LAMP-B3	tp0548	GCTATTGCCACGAAGCCTT	SS14-LAMP	This study
SS14-LAMP-FIP	tp0548	TAGCCGGTGTTCTGCGTACGT-GCAGATCCATGACTCACACA	SS14-LAMP	This study
SS14-LAMP-BIP	tp0548	TACGGTATGATCGGGAGCAGCA-TTCCCTGTTTGCCCTGGT	SS14-LAMP	This study
SS14-LAMP-LF	tp0548	CGCAAACGAAACCGTTTCGG	SS14-LAMP	This study
A forward inner primer (FIP) consisted of the sequence of F1c - F2, and a backward inner primer (BIP) contains B1c - B2.
1. Gayet-Ageron A, et al. Assessment of a real-time PCR test to diagnose syphilis from diverse biological samples. Sex Transm Infect. 2009;85(4):264-9.
2. Grillová L, et al. Molecular characterization of Treponema pallidum subsp. pallidum in Switzerland and France with a new multilocus sequence typing scheme. PLoS One. 2018;13(7):e0200773.

## Sheet: Supplementary Table 3
Supplementary Table 3. Genome sequence of Treponema pallidum subsp. pallidum used in this study
No.	Strain name	Database	Assembly size (bp)	No. of contigs	L90	Country of origin	Continent of origin	Year of origin	tp0136 allele	tp0548 allele	tp0705 allele	ST (Grillová, et al)	Quality filter	tp0548 9-bp insertion	tp0705 506	tp0705 625	tp0705 708	Lineage
1	SHC_0	PubMLST	1130434	42	15	China	Asia	2014	1	1	8	3	Pass	Detected	V	M	G	SS14-East Asia
2	SHD_R	PubMLST	1130730	40	15	China	Asia	2014	1	1	8	3	Pass	Detected	V	M	G	SS14-East Asia
3	SHE_V	PubMLST	1130730	42	16	China	Asia	2014	1	1	8	3	Pass	Detected	V	M	G	SS14-East Asia
4	SGF_12	PubMLST	1130909	42	15	China	Asia	2014	1	1	8	3	Pass	Detected	V	M	G	SS14-East Asia
5	B3	PubMLST	1128370	41	13	China	Asia	2015	1	1	8	3	Pass	Detected	V	M	G	SS14-East Asia
6	C3	PubMLST	1129574	45	18	China	Asia	2015	1	1	8	3	Pass	Detected	V	M	G	SS14-East Asia
7	K3	PubMLST	1129999	41	15	China	Asia	2015	1	1	8	3	Pass	Detected	V	M	G	SS14-East Asia
8	Q3	PubMLST	1130271	41	15	China	Asia	2015	1	1	8	3	Pass	Detected	V	M	G	SS14-East Asia
9	SS14	PubMLST	1139307	8	2	USA	North America	1977	1	1	10	19	Pass	Detected	A	M	G	SS14-East Asia
10	Nichols	PubMLST	1139589	5	2	USA	North America	1912	10	14	10	20	Pass	Not detected	A	M	G	SS14Ω-A
11	Amoy	PubMLST	1125906	17	6	China	Asia	2011	6	1	8	24	Pass	Detected	V	M	G	SS14-East Asia
12	UW228B	PubMLST	1139594	8	2	USA	North America	2004	1	1	3	11	Pass	Detected	T	M	G	SS14Ω-B 1A
13	UW254B	PubMLST	1139400	8	2	USA	North America	2004	1	1	3	11	Pass	Detected	T	M	G	SS14Ω-B 1A
14	X_4	PubMLST	1139838	1	1	China	Asia	2016	1	57	8	78	Pass	Detected	V	M	G	SS14-East Asia
15	SMUTp_1	PubMLST	1130451	17	6	China	Asia	2018	1	1	1	2	Pass	Detected	A	V	S	SS14Ω-A
16	SMUTp_2	PubMLST	1128777	23	8	China	Asia	2017	1	1	1	2	Pass	Detected	A	V	S	SS14Ω-A
17	SMUTp_4	PubMLST	1130506	21	6	China	Asia	2018	1	1	8	3	Pass	Detected	V	M	G	SS14-East Asia
18	SMUTp_7	PubMLST	1114729	160	79	China	Asia	2018	NA	2	3	NA	Pass	Not detected	T	M	G	Nichols
19	SMUTp_8	PubMLST	1015648	309	51	China	Asia	2018	1	1	1	2	Pass	Detected	A	V	S	SS14Ω-A
20	China11	PubMLST	1137851	12	4	China	Asia	2018	1	1	8	3	Pass	Detected	V	M	G	SS14-East Asia
21	China23	PubMLST	1137855	12	4	China	Asia	2018	1	NA	8	NA	Pass	Detected	V	M	G	SS14-East Asia
22	China30	PubMLST	1137874	12	4	China	Asia	2018	1	1	8	3	Pass	Detected	V	M	G	SS14-East Asia
23	China31	PubMLST	1137892	12	4	China	Asia	2018	1	1	8	3	Pass	Detected	V	M	G	SS14-East Asia
24	China42	PubMLST	1137874	12	4	China	Asia	2018	1	1	8	3	Pass	Detected	V	M	G	SS14-East Asia
25	China44	PubMLST	1137791	15	6	China	Asia	2018	1	1	8	3	Pass	Detected	V	M	G	SS14-East Asia
26	China47	PubMLST	1137833	12	4	China	Asia	2018	1	1	8	3	Pass	Detected	V	M	G	SS14-East Asia
27	China48	PubMLST	1137878	12	4	China	Asia	2018	1	1	8	3	Pass	Detected	V	M	G	SS14-East Asia
28	Japan287e	PubMLST	1137880	12	4	Japan	Asia	2019	1	1	8	3	Pass	Detected	V	M	G	SS14-East Asia
29	Japan288	PubMLST	1137875	12	4	Japan	Asia	2019	1	1	8	3	Pass	Detected	V	M	G	SS14-East Asia
30	Japan290	PubMLST	1137876	12	4	Japan	Asia	2019	1	1	8	3	Pass	Detected	V	M	G	SS14-East Asia
31	Japan291x	PubMLST	1137855	12	4	Japan	Asia	2019	1	1	8	3	Pass	Detected	V	M	G	SS14-East Asia
32	Japan294x	PubMLST	1137858	12	4	Japan	Asia	2019	1	NA	8	NA	Pass	Detected	V	M	G	SS14-East Asia
33	Japan295x	PubMLST	1137859	12	4	Japan	Asia	2019	1	1	8	3	Pass	Detected	V	M	G	SS14-East Asia
34	Japan298x	PubMLST	1137842	12	4	Japan	Asia	2019	1	1	8	3	Pass	Detected	V	M	G	SS14-East Asia
35	Japan300	PubMLST	1137877	13	5	Japan	Asia	2019	1	3	1	1	Pass	Detected	A	V	S	SS14Ω-A
36	Japan301	PubMLST	1137877	12	4	Japan	Asia	2019	1	1	8	3	Pass	Detected	V	M	G	SS14-East Asia
37	Japan302x	PubMLST	1137817	13	5	Japan	Asia	2019	1	1	8	3	Pass	Detected	V	M	G	SS14-East Asia
38	Japan303	PubMLST	1137848	13	5	Japan	Asia	2019	9	7	3	26	Pass	Not detected	T	M	G	Nichols
39	Japan305	PubMLST	1137879	12	4	Japan	Asia	2019	1	1	8	3	Pass	Detected	V	M	G	SS14-East Asia
40	Japan306	PubMLST	1137894	12	4	Japan	Asia	2019	1	1	8	3	Pass	Detected	V	M	G	SS14-East Asia
41	Japan307	PubMLST	1137844	13	5	Japan	Asia	2019	1	3	1	1	Pass	Detected	A	V	S	SS14Ω-A
42	Japan308	PubMLST	1137778	16	7	Japan	Asia	2019	1	1	8	3	Pass	Detected	V	M	G	SS14-East Asia
43	Japan309x	PubMLST	1137876	12	4	Japan	Asia	2019	1	1	8	3	Pass	Detected	V	M	G	SS14-East Asia
44	Japan311	PubMLST	1137875	12	4	Japan	Asia	2019	1	1	8	3	Pass	Detected	V	M	G	SS14-East Asia
45	Japan312xe	PubMLST	1137132	14	9	Japan	Asia	2019	1	1	8	3	Pass	Detected	V	M	G	SS14-East Asia
46	Japan313x	PubMLST	1137886	12	4	Japan	Asia	2019	1	1	8	3	Pass	Detected	V	M	G	SS14-East Asia
47	Japan314	PubMLST	1137878	12	4	Japan	Asia	2019	1	3	1	1	Pass	Detected	A	V	S	SS14Ω-A
48	Japan316x	PubMLST	1137334	25	9	Japan	Asia	2019	1	1	1	2	Pass	Detected	A	V	S	SS14Ω-A
49	Japan317xi	PubMLST	1137891	13	5	Japan	Asia	2019	3	2	3	6	Pass	Not detected	T	M	G	Nichols
50	Japan318	PubMLST	1137886	12	4	Japan	Asia	2019	1	1	8	3	Pass	Detected	V	M	G	SS14-East Asia
51	Japan319	PubMLST	1137884	12	4	Japan	Asia	2019	1	1	8	3	Pass	Detected	V	M	G	SS14-East Asia
52	Japan323x	PubMLST	1137845	12	4	Japan	Asia	2019	1	3	1	1	Pass	Detected	A	V	S	SS14Ω-A
53	Japan324x	PubMLST	1137028	24	9	Japan	Asia	2019	6	1	8	24	Pass	Detected	V	M	G	SS14-East Asia
54	Japan328x	PubMLST	1137582	10	5	Japan	Asia	2019	1	NA	8	NA	Pass	Detected	V	M	G	SS14-East Asia
55	Japan329	PubMLST	1137873	12	4	Japan	Asia	2019	1	1	8	3	Pass	Detected	V	M	G	SS14-East Asia
56	Japan331	PubMLST	1137878	12	4	Japan	Asia	2019	1	3	1	1	Pass	Detected	A	V	S	SS14Ω-A
57	Japan332	PubMLST	1137871	12	4	Japan	Asia	2019	1	1	8	3	Pass	Detected	V	M	G	SS14-East Asia
58	Japan337	PubMLST	1137769	14	6	Japan	Asia	2019	1	1	8	3	Pass	Detected	V	M	G	SS14-East Asia
59	Japan338xei	PubMLST	1137742	15	6	Japan	Asia	2019	3	2	3	6	Pass	Not detected	T	M	G	Nichols
60	Japan339	PubMLST	1137873	12	4	Japan	Asia	2019	1	1	8	3	Pass	Detected	V	M	G	SS14-East Asia
61	Japan342e	PubMLST	1137872	12	4	Japan	Asia	2019	1	1	8	3	Pass	Detected	V	M	G	SS14-East Asia
62	Japan343	PubMLST	1137885	12	4	Japan	Asia	2019	1	1	8	3	Pass	Detected	V	M	G	SS14-East Asia
63	Japan344e	PubMLST	1137870	13	5	Japan	Asia	2019	1	1	8	3	Pass	Detected	V	M	G	SS14-East Asia
64	Japan345	PubMLST	1137874	12	4	Japan	Asia	2019	1	1	8	3	Pass	Detected	V	M	G	SS14-East Asia
65	Japan348	PubMLST	1137853	13	5	Japan	Asia	2019	1	1	8	3	Pass	Detected	V	M	G	SS14-East Asia
66	Japan349	PubMLST	1137860	12	4	Japan	Asia	2019	1	1	8	3	Pass	Detected	V	M	G	SS14-East Asia
67	Japan351	PubMLST	1137871	12	4	Japan	Asia	2019	1	1	8	3	Pass	Detected	V	M	G	SS14-East Asia
68	Japan352xe	PubMLST	1137855	12	4	Japan	Asia	2019	1	1	8	3	Pass	Detected	V	M	G	SS14-East Asia
69	Japan354x	PubMLST	1137775	14	4	Japan	Asia	2019	1	1	8	3	Pass	Detected	V	M	G	SS14-East Asia
70	Japan355	PubMLST	1137887	12	4	Japan	Asia	2019	1	1	8	3	Pass	Detected	V	M	G	SS14-East Asia
71	Japan356	PubMLST	1137881	12	4	Japan	Asia	2019	1	1	8	3	Pass	Detected	V	M	G	SS14-East Asia
72	Japan357	PubMLST	1137877	12	4	Japan	Asia	2019	1	1	8	3	Pass	Detected	V	M	G	SS14-East Asia
73	Japan358	PubMLST	1137871	12	4	Japan	Asia	2020	1	1	8	3	Pass	Detected	V	M	G	SS14-East Asia
74	Japan360x	PubMLST	1135984	100	38	Japan	Asia	2020	1	1	8	3	Pass	Detected	V	M	G	SS14-East Asia
75	Japan361	PubMLST	1137861	12	4	Japan	Asia	2020	1	1	8	3	Pass	Detected	V	M	G	SS14-East Asia
76	Japan362x	PubMLST	1137861	12	4	Japan	Asia	2020	1	1	8	3	Pass	Detected	V	M	G	SS14-East Asia
77	Japan364	PubMLST	1137846	13	5	Japan	Asia	2020	1	1	8	3	Pass	Detected	V	M	G	SS14-East Asia
78	Japan365x	PubMLST	1137849	13	5	Japan	Asia	2020	1	1	8	3	Pass	Detected	V	M	G	SS14-East Asia
79	Japan368i	PubMLST	1137873	13	5	Japan	Asia	2020	3	2	3	6	Pass	Not detected	T	M	G	Nichols
80	MD24xe	PubMLST	1137825	12	4	USA	North America	1999	1	1	3	11	Pass	Detected	T	M	G	SS14Ω-B 1A
81	MD25x	PubMLST	1137817	13	5	USA	North America	1999	1	1	3	11	Pass	Detected	T	M	G	SS14Ω-B 1A
82	MD530xe	PubMLST	1137869	12	4	USA	North America	2000	1	1	3	11	Pass	Detected	T	M	G	SS14Ω-B 1A
83	17A003MM	PubMLST	1246705	162	35	Japan	Asia	2017	NA	2	3	NA	Pass	Not detected	T	M	G	Nichols
84	OMI006	PubMLST	1176598	228	80	UK	Europe	2018	1	1	3	11	Pass	Detected	T	M	G	SS14Ω-B 1A
85	China16	GenBank	1132963	216	97	China	Asia	2018	1	1	8	3	Pass	Detected	V	M	G	SS14-East Asia
86	China27	GenBank	1137112	94	42	China	Asia	2018	1	1	8	3	Pass	Detected	V	M	G	SS14-East Asia
87	ChinaNJ06	GenBank	1139594	10	3	China	Asia	2016	1	1	8	3	Pass	Detected	V	M	G	SS14-East Asia
88	ChinaNJ25	GenBank	1138772	12	5	China	Asia	2019	1	1	8	3	Pass	Detected	V	M	G	SS14-East Asia
89	ChinaNJ27	GenBank	1140158	10	3	China	Asia	2019	3	2	3	6	Pass	Not detected	T	M	G	Nichols
90	ChinaNJ28	GenBank	1139225	10	3	China	Asia	2017	1	1	8	3	Pass	Detected	V	M	G	SS14-East Asia
91	ChinaNJ41	GenBank	1139219	10	3	China	Asia	2017	1	1	8	3	Pass	Detected	V	M	G	SS14-East Asia
92	ChinaNJ42	GenBank	1139315	10	3	China	Asia	2018	1	1	8	3	Pass	Detected	V	M	G	SS14-East Asia
93	ChinaNJ55	GenBank	1138904	11	4	China	Asia	2018	1	1	8	3	Pass	Detected	V	M	G	SS14-East Asia
94	ChinaNJ56	GenBank	1137201	89	32	China	Asia	2018	1	1	8	3	Pass	Detected	V	M	G	SS14-East Asia
95	ChinaNJ59	GenBank	1138712	11	4	China	Asia	2018	1	1	8	3	Pass	Detected	V	M	G	SS14-East Asia
96	15A019MM	PubMLST	1246262	469	263	Japan	Asia	2015	1	1	1	2	Discarded (L90 > 100)	NA	NA	NA	NA	NA
97	17A021MM	PubMLST	1101375	306	172	Japan	Asia	2017	NA	16	NA	NA	Discarded (L90 > 100)	NA	NA	NA	NA	NA
98	17D002HM	PubMLST	1163395	153	64	Japan	Asia	2017	NA	1	NA	NA	Discarded (assembly did not contain tp0705)	NA	NA	NA	NA	NA
99	18E016HF	PubMLST	1060123	308	170	Japan	Asia	2018	NA	1	NA	NA	Discarded (L90 > 100)	NA	NA	NA	NA	NA
100	RUS_Tuva-39	PubMLST	1115966	414	213	Russia	Asia	2014	NA	NA	NA	NA	Discarded (L90 > 100)	NA	NA	NA	NA	NA
101	RUS_Tuva-58	PubMLST	1114214	268	136	Russia	Asia	2014	1	1	3	11	Discarded (L90 > 100)	NA	NA	NA	NA	NA
102	RUS_Tuva-67	PubMLST	1085906	609	368	Russia	Asia	2014	6	NA	8	NA	Discarded (L90 > 100)	NA	NA	NA	NA	NA
103	RUS_Tuva-26	PubMLST	1085054	458	254	Russia	Asia	2013	NA	NA	1	NA	Discarded (L90 > 100)	NA	NA	NA	NA	NA
104	RUS_Tuva-61	PubMLST	1098953	319	190	Russia	Asia	2014	NA	NA	3	NA	Discarded (L90 > 100)	NA	NA	NA	NA	NA
105	RUS_Tuva-49	PubMLST	1144342	322	146	Russia	Asia	2014	NA	1	3	NA	Discarded (L90 > 100)	NA	NA	NA	NA	NA
106	RUS_Tuva-62	PubMLST	1146851	310	130	Russia	Asia	2014	6	1	10	NA	Discarded (L90 > 100)	NA	NA	NA	NA	NA
107	RUS_Tuva-54	PubMLST	1125393	348	173	Russia	Asia	2014	1	1	3	11	Discarded (L90 > 100)	NA	NA	NA	NA	NA
108	Japan325ex	PubMLST	1129785	299	114	Japan	Asia	2019	1	1	8	3	Discarded (L90 > 100)	NA	NA	NA	NA	NA

## Sheet: Supplementary Table 4
Supplementary Table 4. Genome sequence of Treponema pallidum subsp. endemicum used in this study
No.	Strain name	Database	Assembly size (bp)	No. of contigs	L90	Country of origin	Continent of origin	Year of origin	tp0136 allele	tp0548 allele	tp0705 allele	ST (Grillová, et al)	Quality filter	tp0548 9-bp insertion	tp0705 506	tp0705 625	tp0705 708
1	Bosnia A	PubMLST	1137475	7	2	Bosnia & Herzegovina	Europe	1950	NA	NA	10	NA	Pass	Detected	A	M	G
2	Iraq B	PubMLST	1137421	8	2	Iraq	Asia	1951	NA	NA	10	NA	Pass	Detected	A	M	G
3	Japan320e	PubMLST	1136521	19	7	Japan	Asia	2019	NA	NA	9	NA	Pass	Detected	A	M	S
4	Japan322e	PubMLST	1138353	14	6	Japan	Asia	2019	NA	NA	9	NA	Pass	Detected	A	M	S
5	Japan326e	PubMLST	1137372	17	6	Japan	Asia	2019	NA	NA	9	NA	Pass	Detected	A	M	S
6	Japan346e	PubMLST	1136371	20	7	Japan	Asia	2019	NA	NA	9	NA	Pass	Detected	A	M	S
7	C279	GenBank	1137284	8	2	Cuba	North America	2017	NA	NA	10	NA	Pass	Detected	A	M	G
8	C77	GenBank	930027	2177	1207	Cuba	North America	2014	NA	NA	NA	NA	Discarded (L90 > 100)	NA	NA	NA	NA

## Sheet: Supplementary Table 5
Supplementary Table 5. Estimation costs for LAMP genotyping scheme
Item	Approximate price / stock	Usage per reaction	Estimated cost (USD)
Bst 3.0 DNA Polymerase, NEB M0374L	USD 330 / 8,000 U	8 U	~$0.33
dNTPs mix (10 mM each), NEB N0447L	USD 280 / 4 mL	1.4 µL	~$0.10
Qprobe, Tsukuba Oligo Service Co., Ltd.	USD 150 / 50 µL of 100 µM solution	0.02 μL	~$0.10
FIB/BIP, Eurofins Genomics	USD 30 / 50 µL of each 100 µM solution	0.8 µL each	~$0.48
LF/LB, Eurofins Genomics	USD 30 / 50 µL of each 100 µM solution	0.4 µL each	~$0.24
F3/B3, Eurofins Genomics	USD 30 / 50 µL of each 100 µM solution	0.2 µL each	~$0.12
Total Cost per single reaction	-	-	~$1.37
Total Cost per full typing scheme	-	-	~$4.11–6.85
